# Supplementary material for: Morphing Natural Product Platensimycin via Heck, Sonogashira, and One-Pot Sonogashira/Cycloaddition Reactions to Produce Antibiotics with In Vivo Activity
Source: Antibiotics (Basel). 2022 Mar 23;11(4):425. doi: 10.3390/antibiotics11040425 (PMC9027111; doi:10.3390/antibiotics11040425)
Supplement: Supplementary file 1 [file antibiotics-11-00425-s001.zip]

Archive with 1 entries (1 files):
- antibiotics-1627640-supplementary.pdf
